# Supplementary material for: Nox4 Promotes RANKL-Induced Autophagy and Osteoclastogenesis via Activating ROS/PERK/eIF-2α/ATF4 Pathway
Source: Front Pharmacol. 2021 Sep 28;12:751845. doi: 10.3389/fphar.2021.751845 (PMC8505706; doi:10.3389/fphar.2021.751845)
Supplement: Supplementary file 1 [file DataSheet3.ZIP]

Archive with 37 entries (31 files):
- Fig.3-Source data/
- Fig.3-Source data/A/
- Fig.3-Source data/A/GAPDH.tif
- Fig.3-Source data/A/Nox4.tif
- Fig.3-Source data/B/
- Fig.3-Source data/B/Fig.3B.tif
- Fig.3-Source data/B/GAPDH.tif
- Fig.3-Source data/B/LC3.tif
- Fig.3-Source data/B/LC3.xls
- Fig.3-Source data/C/
- Fig.3-Source data/C/Fig.3C.tif
- Fig.3-Source data/C/RANKL+sh-NC-GFP.tif
- Fig.3-Source data/C/RANKL+sh-NC-mRFP.tif
- Fig.3-Source data/C/RANKL+sh-NC-merged.tif
- Fig.3-Source data/C/RANKL+sh-Nox4-GFP.tif
- Fig.3-Source data/C/RANKL+sh-Nox4-mRFP.tif
- Fig.3-Source data/C/RANKL+sh-Nox4-merged.tif
- Fig.3-Source data/C/RANKL-GFP.tif
- Fig.3-Source data/C/RANKL-mRFP.tif
- Fig.3-Source data/C/RANKL-merged.tif
- Fig.3-Source data/C/control-GFP.tif
- Fig.3-Source data/C/control-mRFP.tif
- Fig.3-Source data/C/control-merged.tif
- Fig.3-Source data/D/
- Fig.3-Source data/D/CT.xlsx
- Fig.3-Source data/D/Fig.3D.tif
- Fig.3-Source data/E/
- Fig.3-Source data/E/Fig.3E-Pit.tif
- Fig.3-Source data/E/Fig.3E-TRAP.tif
- Fig.3-Source data/E/RANKL+sh-NC.jpg
- Fig.3-Source data/E/RANKL+sh-Nox4.jpg
- Fig.3-Source data/E/RANKL.jpg
- Fig.3-Source data/E/TRAP-RANKL+sh-NC.jpg
- Fig.3-Source data/E/TRAP-RANKL+sh-Nox4.jpg
- Fig.3-Source data/E/TRAP-RANKL.jpg
- Fig.3-Source data/E/TRAP-control.jpg
- Fig.3-Source data/E/control.jpg
