# Supplementary material for: Nox4 Promotes RANKL-Induced Autophagy and Osteoclastogenesis via Activating ROS/PERK/eIF-2α/ATF4 Pathway
Source: Front Pharmacol. 2021 Sep 28;12:751845. doi: 10.3389/fphar.2021.751845 (PMC8505706; doi:10.3389/fphar.2021.751845)
Supplement: Supplementary file 1 [file DataSheet3.ZIP › Fig.3-Source data/B/LC3.xls]

## Sheet: Sheet1
	LC3Ⅱ/LC3Ⅰ
Control	0.894	1.143	0.867
RANKL	2.125	2.341	1.858
RANKL+sh-NC	2.2	1.785	1.976
RANKL+sh-Nox4	1.601	1.289	1.256
