# Supplementary material for: Nox4 Promotes RANKL-Induced Autophagy and Osteoclastogenesis via Activating ROS/PERK/eIF-2α/ATF4 Pathway
Source: Front Pharmacol. 2021 Sep 28;12:751845. doi: 10.3389/fphar.2021.751845 (PMC8505706; doi:10.3389/fphar.2021.751845)
Supplement: Supplementary file 1 [file DataSheet3.ZIP › Fig.3-Source data/D/CT.xlsx]

## Sheet: Sheet10
	β-actin (CT)				TRAP (CT)				Cath K (CT)				MMP-9 (CT)
Control	12.064	12.524	12.938		22.436	23.957	20.937		23.495	25.598	24.369		28.504	30.263	27.091
RANKL	13.469	13.745	12.864		16.879	16.329	16.103		19.104	18.352	17.951		21.142	19.574	20.227
RANKL+sh-NC	13.77	13.237	12.619		16.743	16.474	16.129		17.991	18.492	18.581		20.893	20.374	19.37
RANKL+sh-Nox4	13.949	13.633	13.267		19.453	18.385	17.513		20.085	20.952	19.825		24.756	22.462	23.365
