# Supplementary material for: Nox4 Promotes RANKL-Induced Autophagy and Osteoclastogenesis via Activating ROS/PERK/eIF-2α/ATF4 Pathway
Source: Front Pharmacol. 2021 Sep 28;12:751845. doi: 10.3389/fphar.2021.751845 (PMC8505706; doi:10.3389/fphar.2021.751845)
Supplement: Supplementary file 3 [file DataSheet4.ZIP]

Archive with 27 entries (22 files):
- Fig.4-Source data/
- Fig.4-Source data/A/
- Fig.4-Source data/A/Nox4.tif
- Fig.4-Source data/A/VDAC1.tif
- Fig.4-Source data/B/
- Fig.4-Source data/B/ERP57.tif
- Fig.4-Source data/B/Nox4.tif
- Fig.4-Source data/C/
- Fig.4-Source data/C/ERp57.tif
- Fig.4-Source data/C/Nox4.tif
- Fig.4-Source data/D/
- Fig.4-Source data/D/Control-DAPI.tif
- Fig.4-Source data/D/Control-ER-Tracker.tif
- Fig.4-Source data/D/Control-Nox4.tif
- Fig.4-Source data/D/Control-merged.tif
- Fig.4-Source data/D/RANKL+sh-NC-DAPI.tif
- Fig.4-Source data/D/RANKL+sh-NC-ER-Tracker.tif
- Fig.4-Source data/D/RANKL+sh-NC-Nox4.tif
- Fig.4-Source data/D/RANKL+sh-NC-merged.tif
- Fig.4-Source data/D/RANKL+sh-Nox4-DAPI.tif
- Fig.4-Source data/D/RANKL+sh-Nox4-ER-Tracker.tif
- Fig.4-Source data/D/RANKL+sh-Nox4-Nox4.tif
- Fig.4-Source data/D/RANKL+sh-Nox4-merged.tif
- Fig.4-Source data/D/RANKL-DAPI.tif
- Fig.4-Source data/D/RANKL-ER-Tracker.tif
- Fig.4-Source data/D/RANKL-Nox4.tif
- Fig.4-Source data/D/RANKL-merged.tif
