# Supplementary material for: Nox4 Promotes RANKL-Induced Autophagy and Osteoclastogenesis via Activating ROS/PERK/eIF-2α/ATF4 Pathway
Source: Front Pharmacol. 2021 Sep 28;12:751845. doi: 10.3389/fphar.2021.751845 (PMC8505706; doi:10.3389/fphar.2021.751845)
Supplement: Supplementary file 4 [file DataSheet1.ZIP]

Archive with 42 entries (35 files):
- Fig.1-Source data/
- Fig.1-Source data/A/
- Fig.1-Source data/A/Fig.1A.tif
- Fig.1-Source data/A/GAPDH-1.jpg
- Fig.1-Source data/A/GAPDH-2.jpg
- Fig.1-Source data/A/LC3-1.jpg
- Fig.1-Source data/A/LC3-2.jpg
- Fig.1-Source data/A/LC3.xls
- Fig.1-Source data/B/
- Fig.1-Source data/B/Fig.1B.tif
- Fig.1-Source data/B/GAPDH.tif
- Fig.1-Source data/B/LC3.tif
- Fig.1-Source data/B/LC3.xls
- Fig.1-Source data/C/
- Fig.1-Source data/C/RANKL+CQ.jpg
- Fig.1-Source data/C/RANKL.jpg
- Fig.1-Source data/C/control.jpg
- Fig.1-Source data/D/
- Fig.1-Source data/D/Fig.1D.tif
- Fig.1-Source data/D/RANKL+CQ-GFP.tif
- Fig.1-Source data/D/RANKL+CQ-mRFP.tif
- Fig.1-Source data/D/RANKL+CQ-merged.tif
- Fig.1-Source data/D/RANKL-GFP.tif
- Fig.1-Source data/D/RANKL-mRFP.tif
- Fig.1-Source data/D/RANKL-merged.tif
- Fig.1-Source data/D/control-GFP.tif
- Fig.1-Source data/D/control-mRFP.tif
- Fig.1-Source data/D/control-merged.tif
- Fig.1-Source data/E/
- Fig.1-Source data/E/CT.xlsx
- Fig.1-Source data/E/Fig.1E.tif
- Fig.1-Source data/F/
- Fig.1-Source data/F/Fig.1F-Pit.tif
- Fig.1-Source data/F/Fig.1F-TRAP.tif
- Fig.1-Source data/F/RANKL+CQ (10 uM).jpg
- Fig.1-Source data/F/RANKL+CQ (5 uM).jpg
- Fig.1-Source data/F/RANKL.jpg
- Fig.1-Source data/F/TRAP-RANKL+CQ (10 uM).jpg
- Fig.1-Source data/F/TRAP-RANKL+CQ (5 uM).jpg
- Fig.1-Source data/F/TRAP-RANKL.jpg
- Fig.1-Source data/F/TRAP-comtrol.jpg
- Fig.1-Source data/F/comtrol.jpg
