# Supplementary material for: Nox4 Promotes RANKL-Induced Autophagy and Osteoclastogenesis via Activating ROS/PERK/eIF-2α/ATF4 Pathway
Source: Front Pharmacol. 2021 Sep 28;12:751845. doi: 10.3389/fphar.2021.751845 (PMC8505706; doi:10.3389/fphar.2021.751845)
Supplement: Supplementary file 4 [file DataSheet1.ZIP › Fig.1-Source data/A/LC3.xls]

## Sheet: Sheet1
control	LC3Ⅱ/LC3Ⅰ
0	1.057	0.958	1.196
1	1.354	1.195	1.091
2	1.171	1.075	1.258
3	1.197	1.274	1.126
4	1.109	1.027	1.228
RANKL	LC3Ⅱ/LC3Ⅰ
0	1.204	1.012	1.128
1	0.84	1.135	1.129
2	1.278	1.059	1.186
3	1.718	2.157	2.141
4	2.427	2.789	2.693
