# Supplementary material for: Nox4 Promotes RANKL-Induced Autophagy and Osteoclastogenesis via Activating ROS/PERK/eIF-2α/ATF4 Pathway
Source: Front Pharmacol. 2021 Sep 28;12:751845. doi: 10.3389/fphar.2021.751845 (PMC8505706; doi:10.3389/fphar.2021.751845)
Supplement: Supplementary file 4 [file DataSheet1.ZIP › Fig.1-Source data/B/LC3.xls]

## Sheet: Sheet1
	LC3Ⅱ/LC3Ⅰ
Control	0.983	0.917	1.209
RANKL	1.748	2.1	2.044
RANKL+CQ (5 μM)	2.436	2.35	2.753
RANKL+CQ (10 μM)	2.676	3.091	3.194
