# Supplementary material for: Nox4 Promotes RANKL-Induced Autophagy and Osteoclastogenesis via Activating ROS/PERK/eIF-2α/ATF4 Pathway
Source: Front Pharmacol. 2021 Sep 28;12:751845. doi: 10.3389/fphar.2021.751845 (PMC8505706; doi:10.3389/fphar.2021.751845)
Supplement: Supplementary file 4 [file DataSheet1.ZIP › Fig.1-Source data/E/CT.xlsx]

## Sheet: Sheet8
		β-actin（CT）				MMP-9（CT）				TRAP（CT）				Cath K（CT）
	Control	12.76	13.099	13.533		27.637	26.045	24.501		18.817	20.33	21.778		24.516	23.508	22.478
	RANKL	13.707	13.309	14.017		16.782	17.571	18.332		13.814	13.989	14.531		16.907	16.899	17.445
	RANKL+CQ (10 μM)	14.107	13.23	13.654		19.77	20.782	22.248		15.185	16.272	17.532		19.164	20.182	18.65
	RANKL+CQ (5 μM)	13.724	13.342	14.138		20.742	19.794	18.802		15.912	14.518	15.415		17.565	17.322	18.148
