# Supplementary material for: Nox4 Promotes RANKL-Induced Autophagy and Osteoclastogenesis via Activating ROS/PERK/eIF-2α/ATF4 Pathway
Source: Front Pharmacol. 2021 Sep 28;12:751845. doi: 10.3389/fphar.2021.751845 (PMC8505706; doi:10.3389/fphar.2021.751845)
Supplement: Supplementary file 6 [file DataSheet6.ZIP]

Archive with 61 entries (52 files):
- Fig.6-Source data/
- Fig.6-Source data/A/
- Fig.6-Source data/A/ATF4.tif
- Fig.6-Source data/A/ATF6.tif
- Fig.6-Source data/A/GAPDH.tif
- Fig.6-Source data/A/PERK.tif
- Fig.6-Source data/A/XBP-1S.tif
- Fig.6-Source data/A/eIF-2a.tif
- Fig.6-Source data/A/p-PERK.tif
- Fig.6-Source data/A/p-eIF-2a.tif
- Fig.6-Source data/B/
- Fig.6-Source data/B/ATF4.tif
- Fig.6-Source data/B/GAPDH.tif
- Fig.6-Source data/B/P-PERK.tif
- Fig.6-Source data/B/PERK.tif
- Fig.6-Source data/B/XBP-1s.tif
- Fig.6-Source data/B/eIF2a.tif
- Fig.6-Source data/B/p-eIF-2a.tif
- Fig.6-Source data/C/
- Fig.6-Source data/C/ATF4.tif
- Fig.6-Source data/C/GAPDH.tif
- Fig.6-Source data/C/PERK.tif
- Fig.6-Source data/C/XBP1s.tif
- Fig.6-Source data/C/eIF-2a.tif
- Fig.6-Source data/C/p-PERK.tif
- Fig.6-Source data/C/p-eIF-2a.tif
- Fig.6-Source data/D/
- Fig.6-Source data/D/ATF4.jpg
- Fig.6-Source data/D/GAPDH.jpg
- Fig.6-Source data/D/eIF-2a.jpg
- Fig.6-Source data/D/p-eIF-2a.jpg
- Fig.6-Source data/E/
- Fig.6-Source data/E/Fig.6E.tif
- Fig.6-Source data/E/GAPDH.jpg
- Fig.6-Source data/E/LC3.jpg
- Fig.6-Source data/E/LC3.xls
- Fig.6-Source data/F/
- Fig.6-Source data/F/Fig.6F.tif
- Fig.6-Source data/F/RANKL+GSK2606414-GFP.tif
- Fig.6-Source data/F/RANKL+GSK2606414-mRFP.tif
- Fig.6-Source data/F/RANKL+GSK2606414-merged.tif
- Fig.6-Source data/F/RANKL-GFP.tif
- Fig.6-Source data/F/RANKL-mRFP.tif
- Fig.6-Source data/F/RANKL-merged.tif
- Fig.6-Source data/F/control-GFP.tif
- Fig.6-Source data/F/control-mRFP.tif
- Fig.6-Source data/F/control-merged.tif
- Fig.6-Source data/G/
- Fig.6-Source data/G/CT.xlsx
- Fig.6-Source data/G/Fig.6G.tif
- Fig.6-Source data/H/
- Fig.6-Source data/H/Fig.6H-Pit.tif
- Fig.6-Source data/H/Fig.6H-TRAP.tif
- Fig.6-Source data/H/RANKL+GSK2606414 (10 a╠M).jpg
- Fig.6-Source data/H/RANKL+GSK2606414 (5 a╠M).jpg
- Fig.6-Source data/H/RANKL.jpg
- Fig.6-Source data/H/TRAP-RANKL+GSK2606414 (10 a╠M).jpg
- Fig.6-Source data/H/TRAP-RANKL+GSK2606414 (5 a╠M).jpg
- Fig.6-Source data/H/TRAP-RANKL.jpg
- Fig.6-Source data/H/TRAP-control.jpg
- Fig.6-Source data/H/control.jpg
