# Supplementary material for: Nox4 Promotes RANKL-Induced Autophagy and Osteoclastogenesis via Activating ROS/PERK/eIF-2α/ATF4 Pathway
Source: Front Pharmacol. 2021 Sep 28;12:751845. doi: 10.3389/fphar.2021.751845 (PMC8505706; doi:10.3389/fphar.2021.751845)
Supplement: Supplementary file 6 [file DataSheet6.ZIP › Fig.6-Source data/E/LC3.xls]

## Sheet: Sheet1
	LC3Ⅱ/LC3Ⅰ
Control	0.908	0.833	1.127
RANKL	1.619	2.127	2.089
RANKL+GSK2606414 (5μM)	1.484	1.653	1.237
RANKL+GSK2606414 (10μM)	1.395	1.081	1.133
