# Supplementary material for: Nox4 Promotes RANKL-Induced Autophagy and Osteoclastogenesis via Activating ROS/PERK/eIF-2α/ATF4 Pathway
Source: Front Pharmacol. 2021 Sep 28;12:751845. doi: 10.3389/fphar.2021.751845 (PMC8505706; doi:10.3389/fphar.2021.751845)
Supplement: Supplementary file 6 [file DataSheet6.ZIP › Fig.6-Source data/G/CT.xlsx]

## Sheet: Sheet8
	β-actin (CT)				MMP-9 (CT)				TRAP (CT)				Cath K (CT)
Control	12.934	13.731	13.528		24.832	26.016	27.739		20.03	23.055	21.43		23.651	22.848	24.898
RANKL+GSK2606414 (10 μM)	13.419	14.303	14.023		19.327	17.971	20.469		17.643	16.437	15.373		18.622	17.735	19.176
RANKL+GSK2606414 (5 μM)	13.089	13.573	13.972		18.182	17.146	19.172		15.34	15.982	14.464		17.549	17.076	17.983
RANKL	13.833	14.185	13.435		16.459	17.328	18.056		15.152	14.855	14.537		16.425	16.866	17.364
