# Supplementary material for: Nox4 Promotes RANKL-Induced Autophagy and Osteoclastogenesis via Activating ROS/PERK/eIF-2α/ATF4 Pathway
Source: Front Pharmacol. 2021 Sep 28;12:751845. doi: 10.3389/fphar.2021.751845 (PMC8505706; doi:10.3389/fphar.2021.751845)
Supplement: Supplementary file 7 [file DataSheet2.ZIP]

Archive with 40 entries (33 files):
- Fig.2-Source data/
- Fig.2-Source data/A/
- Fig.2-Source data/A/GAPDH.jpg
- Fig.2-Source data/A/Nox1.jpg
- Fig.2-Source data/A/Nox2.jpg
- Fig.2-Source data/A/Nox3.jpg
- Fig.2-Source data/A/Nox4.jpg
- Fig.2-Source data/B/
- Fig.2-Source data/B/Fig.2B.tif
- Fig.2-Source data/B/GAPDH.jpg
- Fig.2-Source data/B/LC3.jpg
- Fig.2-Source data/B/LC3.xls
- Fig.2-Source data/C/
- Fig.2-Source data/C/Fig.2C.tif
- Fig.2-Source data/C/GAPDH.jpg
- Fig.2-Source data/C/LC3.jpg
- Fig.2-Source data/C/LC3.xls
- Fig.2-Source data/D/
- Fig.2-Source data/D/Fig.2D.tif
- Fig.2-Source data/D/GAPDH.tif
- Fig.2-Source data/D/LC3.tif
- Fig.2-Source data/D/LC3.xls
- Fig.2-Source data/E/
- Fig.2-Source data/E/CT.xlsx
- Fig.2-Source data/E/Fig.2E.tif
- Fig.2-Source data/F/
- Fig.2-Source data/F/Fig.2F-Pit.tif
- Fig.2-Source data/F/Fig.2F-TRAP.tif
- Fig.2-Source data/F/RANKL+5-O-Methyl Quercetin (10 a╠M).jpg
- Fig.2-Source data/F/RANKL+5-O-Methyl Quercetin (5 a╠M).jpg
- Fig.2-Source data/F/RANKL+ML171 (2 uM).jpg
- Fig.2-Source data/F/RANKL+ML171 (5 uM).jpg
- Fig.2-Source data/F/RANKL.jpg
- Fig.2-Source data/F/TRAP-RANKL+5-O-Methyl Quercetin (10 a╠M).jpg
- Fig.2-Source data/F/TRAP-RANKL+5-O-Methyl Quercetin (5 a╠M).jpg
- Fig.2-Source data/F/TRAP-RANKL+ML171 (2 uM).jpg
- Fig.2-Source data/F/TRAP-RANKL+ML171 (5 uM).jpg
- Fig.2-Source data/F/TRAP-RANKL.jpg
- Fig.2-Source data/F/TRAP-cnotrol.jpg
- Fig.2-Source data/F/cnotrol.jpg
