# Supplementary material for: Nox4 Promotes RANKL-Induced Autophagy and Osteoclastogenesis via Activating ROS/PERK/eIF-2α/ATF4 Pathway
Source: Front Pharmacol. 2021 Sep 28;12:751845. doi: 10.3389/fphar.2021.751845 (PMC8505706; doi:10.3389/fphar.2021.751845)
Supplement: Supplementary file 7 [file DataSheet2.ZIP › Fig.2-Source data/B/LC3.xls]

## Sheet: Sheet1
	LC3Ⅱ/LC3Ⅰ
Control	0.83	1.148	0.863
RANKL	1.731	2.174	1.687
RANKL+DPI（100nM）	1.043	1.457	1.158
RANKL+DPI（200nM）	0.695	1.028	0.962
