# Supplementary material for: Nox4 Promotes RANKL-Induced Autophagy and Osteoclastogenesis via Activating ROS/PERK/eIF-2α/ATF4 Pathway
Source: Front Pharmacol. 2021 Sep 28;12:751845. doi: 10.3389/fphar.2021.751845 (PMC8505706; doi:10.3389/fphar.2021.751845)
Supplement: Supplementary file 7 [file DataSheet2.ZIP › Fig.2-Source data/C/LC3.xls]

## Sheet: Sheet1
	LC3Ⅱ/LC3Ⅰ
Control	0.999	1.058	1.201
RANKL	2.275	1.814	2.199
RANKL+GSK2795039 (10 μM)	2.002	1.849	2.278
RANKL+GSK2795039 (20 μM)	2.037	2.131	2.346
RANKL+GSK2795039 (50 μM)	1.982	2.057	2.281
RANKL+GSK2795039 (100 μM)	2.115	2.121	2.467
