# Supplementary material for: Nox4 Promotes RANKL-Induced Autophagy and Osteoclastogenesis via Activating ROS/PERK/eIF-2α/ATF4 Pathway
Source: Front Pharmacol. 2021 Sep 28;12:751845. doi: 10.3389/fphar.2021.751845 (PMC8505706; doi:10.3389/fphar.2021.751845)
Supplement: Supplementary file 7 [file DataSheet2.ZIP › Fig.2-Source data/D/LC3.xls]

## Sheet: Sheet1
	LC3Ⅱ/LC3Ⅰ
Control	0.877	1.028	0.783
RANKL	1.703	2.163	2.198
RANKL+ML171 (2 μM)	1.627	1.732	1.879
RANKL+ML171 (5 μM)	1.397	1.621	1.218
RANKL+ML171 (10 μM)	1.363	1.373	1.065
RANKL+ML171 (20 μM)	1.461	1.463	1.124
RANKL+5-O-Methyl Quercetin (5 μM)	1.379	0.96	0.928
RANKL+5-O-Methyl Quercetin (10 μM)	0.651	0.978	0.776
