# Supplementary material for: Nox4 Promotes RANKL-Induced Autophagy and Osteoclastogenesis via Activating ROS/PERK/eIF-2α/ATF4 Pathway
Source: Front Pharmacol. 2021 Sep 28;12:751845. doi: 10.3389/fphar.2021.751845 (PMC8505706; doi:10.3389/fphar.2021.751845)
Supplement: Supplementary file 7 [file DataSheet2.ZIP › Fig.2-Source data/E/CT.xlsx]

## Sheet: Sheet10
	β-actin (CT)				TRAP (CT)				Cath K (CT)				MMP-9 (CT)
Control	12.02	12.793	12.296		21.02	22.538	19.446		24.753	22.749	23.655		26.752	29.803	28.218
RANKL	12.905	12.582	13.366		15.094	14.449	14.854		17.323	17.304	17.123		19.53	20.462	18.922
RANKL+ML171 (5 μM)	13.505	13.155	12.77		16.017	16.821	15.217		18.928	18.358	17.85		21.319	20.292	19.209
RANKL+ML171 (2 μM)	12.74	13.072	13.515		15.4	16.521	15.852		17.958	18.282	17.629		19.239	21.05	20.114
RANKL+5-O-Methyl Quercetin (10 μM)	12.515	13.026	13.331		16.037	17.396	18.631		19.719	20.639	18.862		22.68	24.117	25.415
RANKL+5-O-Methyl Quercetin (5 μM)	13.005	12.693	13.421		16.725	15.625	17.718		19.161	18.305	17.959		21.527	20.391	22.76
													1.82428	0.376136	0.799586
													302.969	310.741	555.218
													220.606	252.707	372.18
													448.872	196.901	312.116
													43.2409	22.7584	11.4345
													135.048	239.076	76.6559
