# Supplementary material for: Nox4 Promotes RANKL-Induced Autophagy and Osteoclastogenesis via Activating ROS/PERK/eIF-2α/ATF4 Pathway
Source: Front Pharmacol. 2021 Sep 28;12:751845. doi: 10.3389/fphar.2021.751845 (PMC8505706; doi:10.3389/fphar.2021.751845)
Supplement: Supplementary file 8 [file DataSheet5.ZIP]

Archive with 71 entries (63 files):
- Fig.5-Source data/
- Fig.5-Source data/A/
- Fig.5-Source data/A/RANKL 1d-DCF Staining.tif
- Fig.5-Source data/A/RANKL 1d-ER-Tracker.tif
- Fig.5-Source data/A/RANKL 1d-merged.tif
- Fig.5-Source data/A/RANKL 2d-DCF Staining.tif
- Fig.5-Source data/A/RANKL 2d-ER-Tracker.tif
- Fig.5-Source data/A/RANKL 2d-merged.tif
- Fig.5-Source data/A/RANKL 3d-DCF Staining.tif
- Fig.5-Source data/A/RANKL 3d-ER-Tracker.tif
- Fig.5-Source data/A/RANKL 3d-merged.tif
- Fig.5-Source data/A/RANKL+sh-NC 3d-DCF Staining.tif
- Fig.5-Source data/A/RANKL+sh-NC 3d-ER-Tracker.tif
- Fig.5-Source data/A/RANKL+sh-NC 3d-merged.tif
- Fig.5-Source data/A/RANKL+sh-Nox4 3d-DCF Staining.tif
- Fig.5-Source data/A/RANKL+sh-Nox4 3d-ER-Tracker.tif
- Fig.5-Source data/A/RANKL+sh-Nox4 3d-merged.tif
- Fig.5-Source data/A/control 1d-DCF Staining.tif
- Fig.5-Source data/A/control 1d-ER-Tracker.tif
- Fig.5-Source data/A/control 1d-merged.tif
- Fig.5-Source data/A/control 2d-DCF Staining.tif
- Fig.5-Source data/A/control 2d-ER-Tracker.tif
- Fig.5-Source data/A/control 2d-merged.tif
- Fig.5-Source data/A/control 3d-DCF Staining.tif
- Fig.5-Source data/A/control 3d-ER-Tracker.tif
- Fig.5-Source data/A/control 3d-merged.tif
- Fig.5-Source data/B/
- Fig.5-Source data/B/RANKL+NAC (10 mM)-DCF Staining.tif
- Fig.5-Source data/B/RANKL+NAC (10 mM)-ER-Tracker.tif
- Fig.5-Source data/B/RANKL+NAC (10 mM)-merged.tif
- Fig.5-Source data/B/RANKL+NAC (20 mM)-DCF Staining.tif
- Fig.5-Source data/B/RANKL+NAC (20 mM)-ER-Tracker.tif
- Fig.5-Source data/B/RANKL+NAC (20 mM)-merged.tif
- Fig.5-Source data/B/RANKL-DCF Staining.tif
- Fig.5-Source data/B/RANKL-ER-Tracker.tif
- Fig.5-Source data/B/RANKL-merged.tif
- Fig.5-Source data/B/control-DCF Staining.tif
- Fig.5-Source data/B/control-ER-Tracker.tif
- Fig.5-Source data/B/control-merged.tif
- Fig.5-Source data/C/
- Fig.5-Source data/C/Fig.5C.tif
- Fig.5-Source data/C/Mito-ROS.xls
- Fig.5-Source data/D/
- Fig.5-Source data/D/Fig.5D.tif
- Fig.5-Source data/D/GAPDH.jpg
- Fig.5-Source data/D/LC3.jpg
- Fig.5-Source data/E/
- Fig.5-Source data/E/Fig.5E.tif
- Fig.5-Source data/E/RANKL+NAC-GFP.tif
- Fig.5-Source data/E/RANKL+NAC-mRFP.tif
- Fig.5-Source data/E/RANKL+NAC-mereged.tif
- Fig.5-Source data/E/RANKL-GFP.tif
- Fig.5-Source data/E/RANKL-mRFP.tif
- Fig.5-Source data/E/RANKL-merged.tif
- Fig.5-Source data/E/control-GFP.tif
- Fig.5-Source data/E/control-mRFP.tif
- Fig.5-Source data/E/control-merged.tif
- Fig.5-Source data/F/
- Fig.5-Source data/F/CT.xlsx
- Fig.5-Source data/F/Fig.5F.tif
- Fig.5-Source data/G/
- Fig.5-Source data/G/Fig.5G-Pit.tif
- Fig.5-Source data/G/Fig.5G-TRAP.tif
- Fig.5-Source data/G/RANKL+NAC (10 mM).jpg
- Fig.5-Source data/G/RANKL+NAC (20 mM).jpg
- Fig.5-Source data/G/RANKL.jpg
- Fig.5-Source data/G/TRAP-RANKL+NAC (10 mM).jpg
- Fig.5-Source data/G/TRAP-RANKL+NAC (20 mM).jpg
- Fig.5-Source data/G/TRAP-RANKL.jpg
- Fig.5-Source data/G/TRAP-control.jpg
- Fig.5-Source data/G/control.jpg
