# Supplementary material for: Nox4 Promotes RANKL-Induced Autophagy and Osteoclastogenesis via Activating ROS/PERK/eIF-2α/ATF4 Pathway
Source: Front Pharmacol. 2021 Sep 28;12:751845. doi: 10.3389/fphar.2021.751845 (PMC8505706; doi:10.3389/fphar.2021.751845)
Supplement: Supplementary file 8 [file DataSheet5.ZIP › Fig.5-Source data/C/Mito-ROS.xls]

## Sheet: Sheet1
	control 1d	RANKL 1d	control 2d	RANKL 2d	control 3d	RANKL 3d	RANKL+Mito-TEMPO (200 uM) 3d	RANKL+Mito-TEMPO (500 uM) 3d
	0.2911	0.3025	0.2714	0.3436	0.2571	0.3679	0.2387	0.2164
	0.2659	0.3041	0.2649	0.3248	0.2893	0.3505	0.2539	0.2233
	0.2832	0.3111	0.2621	0.3185	0.2706	0.3549	0.2487	0.2396

## Sheet: Sheet2
	control 1d	RANKL 1d	control 2d	RANKL 2d	control 3d	RANKL 3d	RANKL+shNC 3d	RANKL+shNox4 3d
	1.458	1.843	1.562	1.829	1.252	2.591	2.571	1.401
	1.571	1.976	1.463	2.174	1.563	2.336	2.215	1.79
	1.608	1.68	1.695	2.067	1.396	2.295	2.248	1.751
	1.54567		1.57333		1.40367
	0.943282	1.19237	0.992797	1.1625	0.89195	1.84588	1.83163	0.9981
	1.01639	1.27841	0.929873	1.38178	1.11351	1.66421	1.57801	1.27523
	1.04033	1.08691	1.07733	1.31377	0.994538	1.635	1.60152	1.24745
	1		1		1
	control 3d	RANKL 3d	R+NAC (10 mM) 3d	R+NAC (20 mM) 3d
	1.607	2.768	1.871	0.8815
	1.272	2.37	1.606	1.177
	1.227	2.353	1.499	1.149
	1.36867
	1.17414	2.02241	1.36702	0.644057
	0.929372	1.73161	1.1734	0.859961
	0.896493	1.71919	1.09523	0.839503
	1
