# Supplementary material for: Nox4 Promotes RANKL-Induced Autophagy and Osteoclastogenesis via Activating ROS/PERK/eIF-2α/ATF4 Pathway
Source: Front Pharmacol. 2021 Sep 28;12:751845. doi: 10.3389/fphar.2021.751845 (PMC8505706; doi:10.3389/fphar.2021.751845)
Supplement: Supplementary file 8 [file DataSheet5.ZIP › Fig.5-Source data/F/CT.xlsx]

## Sheet: Sheet6
	β-actin (CT)				TRAP (CT)				MMP9 (CT)				Cath K (CT)
RANKL+NAC (20 mM)	12.317	12.753	13.182		17.252	18.498	19.48		24.23	25.729	23.173		21.616	20.905	22.273
Control	13.624	13.323	12.768		23.034	24.536	21.593		30.911	27.963	29.392		25.36	27.305	26.249
RANKL+NAC (10 mM)	13.427	13.09	13.851		17.19	18.516	17.791		22.297	23.267	21.229		20.388	21.151	20.941
RANKL	13.843	13.544	14.222		17.137	16.832	17.459		20.038	21.599	21.04		20.021	19.753	19.942
