# Supplementary material for: Nox4 Promotes RANKL-Induced Autophagy and Osteoclastogenesis via Activating ROS/PERK/eIF-2α/ATF4 Pathway
Source: Front Pharmacol. 2021 Sep 28;12:751845. doi: 10.3389/fphar.2021.751845 (PMC8505706; doi:10.3389/fphar.2021.751845)
Supplement: Supplementary file 9 [file DataSheet7.ZIP]

Archive with 14 entries (10 files):
- Supplementary Fig.1-Source data/
- Supplementary Fig.1-Source data/A/
- Supplementary Fig.1-Source data/A/RANKL.tif
- Supplementary Fig.1-Source data/A/control.tif
- Supplementary Fig.1-Source data/B/
- Supplementary Fig.1-Source data/B/CT.xlsx
- Supplementary Fig.1-Source data/B/Supplementary Fig.1B.tif
- Supplementary Fig.1-Source data/C/
- Supplementary Fig.1-Source data/C/RANKL.tif
- Supplementary Fig.1-Source data/C/Supplementary Fig.1-Pit.tif
- Supplementary Fig.1-Source data/C/Supplementary Fig.1-TRAP.tif
- Supplementary Fig.1-Source data/C/TRAP-RANKL.tif
- Supplementary Fig.1-Source data/C/TRAP-control.tif
- Supplementary Fig.1-Source data/C/control.tif
